# Supplementary material for: Two new species of Monodontomerus (Hymenoptera, Torymidae) from the Pacific Northwest of North America and a revised key to the genus
Source: Biodivers Data J. 2025 Mar 25;13:e122993. doi: 10.3897/BDJ.13.e122993 (PMC11962642; doi:10.3897/BDJ.13.e122993)
Supplement: XML Treatment for Monodontomerus verdigris [file BDJ.13.e122993-treatment1.xml]

<!DOCTYPE tp:taxon-treatment
  PUBLIC "-//TaxonX//DTD Taxonomic Treatment Publishing DTD v0 20100105//EN" "tax-treatment-NSO.dtd">
<tp:taxon-treatment xmlns:tp="http://www.plazi.org/taxpub"><tp:treatment-meta><mixed-citation publication-type="journal"><person-group><name><surname>Chitty</surname><given-names>Jacky S</given-names></name><name><surname>Duran</surname><given-names>Daniel P</given-names></name></person-group><article-title>Two new species of <italic><tp:taxon-name><tp:taxon-name-part taxon-name-part-type="genus" reg="Monodontomerus">Monodontomerus</tp:taxon-name-part></tp:taxon-name></italic> (<tp:taxon-name><tp:taxon-name-part taxon-name-part-type="order">Hymenoptera</tp:taxon-name-part></tp:taxon-name>, <tp:taxon-name><tp:taxon-name-part taxon-name-part-type="family">Torymidae</tp:taxon-name-part></tp:taxon-name>) from the Pacific Northwest of North America and a revised key to the genus</article-title><source>Biodivers Data J</source><day>25</day><month>03</month><year>2025</year><volume>13</volume><pub-id pub-id-type="doi">10.3897/BDJ.13.e122993</pub-id></mixed-citation></tp:treatment-meta><tp:nomenclature><tp:taxon-name>
            <object-id xmlns:xlink="http://www.w3.org/1999/xlink" content-type="arpha" xlink:type="simple">443B59D6-EE70-52C5-94E0-267FBAD2A811</object-id>
            <tp:taxon-name-part taxon-name-part-type="genus">Monodontomerus</tp:taxon-name-part>
            <tp:taxon-name-part taxon-name-part-type="species">verdigris</tp:taxon-name-part>
            <object-id xmlns:xlink="http://www.w3.org/1999/xlink" content-type="zoobank" xlink:type="simple" object-id-type="ZooBank">D1406573-956C-4B67-9AFC-C87E5E421843</object-id>
          </tp:taxon-name><tp:taxon-authority>Chitty &amp; Duran</tp:taxon-authority><tp:taxon-status xmlns:xlink="http://www.w3.org/1999/xlink" xlink:type="simple">sp. nov.</tp:taxon-status></tp:nomenclature><tp:treatment-sec sec-type="materials"><title>Materials</title><list list-type="alpha-lower" list-content="occurrences"><list-item><p><bold>Type status:</bold> <named-content xmlns:xlink="http://www.w3.org/1999/xlink" content-type="dwc:typeStatus" xlink:type="simple">Holotype</named-content>. <bold>Occurrence:</bold> individualCount: <named-content xmlns:xlink="http://www.w3.org/1999/xlink" content-type="dwc:individualCount" xlink:type="simple">1</named-content>; sex: <named-content xmlns:xlink="http://www.w3.org/1999/xlink" content-type="dwc:sex" xlink:type="simple">female</named-content>; occurrenceID: <named-content xmlns:xlink="http://www.w3.org/1999/xlink" content-type="dwc:occurrenceID" xlink:type="simple">00D62C41-F3DB-5741-9AC7-3C205462B72D</named-content>; <bold>Location:</bold> higherGeography: <named-content xmlns:xlink="http://www.w3.org/1999/xlink" content-type="dwc:higherGeography" xlink:type="simple">North America</named-content>; country: <named-content xmlns:xlink="http://www.w3.org/1999/xlink" content-type="dwc:country" xlink:type="simple">United States of America</named-content>; stateProvince: <named-content xmlns:xlink="http://www.w3.org/1999/xlink" content-type="dwc:stateProvince" xlink:type="simple">Idaho</named-content>; county: <named-content xmlns:xlink="http://www.w3.org/1999/xlink" content-type="dwc:county" xlink:type="simple">Fremont</named-content>; locality: <named-content xmlns:xlink="http://www.w3.org/1999/xlink" content-type="dwc:locality" xlink:type="simple">Saint Anthony’s Dunes</named-content>; verbatimLocality: <named-content xmlns:xlink="http://www.w3.org/1999/xlink" content-type="dwc:verbatimLocality" xlink:type="simple">USA ID: Fremont Co. / Saint Anthony’s Dunes / 44.117199, -111.650936</named-content>; verbatimLatitude: <named-content xmlns:xlink="http://www.w3.org/1999/xlink" content-type="dwc:verbatimLatitude" xlink:type="simple">44.117199</named-content>; verbatimLongitude: <named-content xmlns:xlink="http://www.w3.org/1999/xlink" content-type="dwc:verbatimLongitude" xlink:type="simple">-111.650936</named-content>; <bold>Event:</bold> samplingProtocol: <named-content xmlns:xlink="http://www.w3.org/1999/xlink" content-type="dwc:samplingProtocol" xlink:type="simple">V-shaped flight intercept trap</named-content>; eventDate: <named-content xmlns:xlink="http://www.w3.org/1999/xlink" content-type="dwc:eventDate" xlink:type="simple">2022-06-26 to 2022-06-28</named-content>; verbatimEventDate: <named-content xmlns:xlink="http://www.w3.org/1999/xlink" content-type="dwc:verbatimEventDate" xlink:type="simple">26-28 June 2022</named-content>; habitat: <named-content xmlns:xlink="http://www.w3.org/1999/xlink" content-type="dwc:habitat" xlink:type="simple">sand dune</named-content>; <bold>Record Level:</bold> institutionID: <named-content xmlns:xlink="http://www.w3.org/1999/xlink" content-type="dwc:institutionID" xlink:type="simple"><ext-link ext-link-type="uri" xlink:href="http://grscicoll.org/institution/smithsonian-institution-national-museum-natural-history" xlink:type="simple">http://grscicoll.org/institution/smithsonian-institution-national-museum-natural-history</ext-link></named-content>; institutionCode: <named-content xmlns:xlink="http://www.w3.org/1999/xlink" content-type="dwc:institutionCode" xlink:type="simple">NMNH</named-content>; basisOfRecord: <named-content xmlns:xlink="http://www.w3.org/1999/xlink" content-type="dwc:basisOfRecord" xlink:type="simple">PreservedSpecimen</named-content></p></list-item></list></tp:treatment-sec><tp:treatment-sec sec-type="Description"><title>Description</title><p>Figs <xref ref-type="fig" rid="F12422610">1</xref>, <xref ref-type="fig" rid="F12422612">2</xref>, <xref ref-type="fig" rid="F12422589">3</xref>, <xref ref-type="fig" rid="F12425047">4</xref></p><p>Body length 3.7 mm, excluding ovipositor (5.0 mm with ovipositor). Colour metallic greenish-black and, under certain lighting, with shining bluish-green highlights, especially on hind coxae and femora; scape, apices of pro- and mesofemur, tibia and tarsi pale testaceous. Pedicel black and with green reflections under certain lighting, flagellum black. Apices of tarsi black.</p><p>Head: Face transverse in outline, width:height ratio 5:4; clypeus lying within imaginary line drawn between lateral corners of oral fossa; intermalar distance about 4.0x malar distance; malar sulcus present; lower face not bulging in profile; toruli about own diameter above ventral margin of eye; eye with setae, shorter than those on genae (Fig. <xref ref-type="fig" rid="F12422589">3</xref>).</p><p>Antenna: Antennal formula is 11173 and typical of genus, scape not reaching mid-ocellus, about 3x length of pedicel; funicular segments subquadrate (Fig. <xref ref-type="fig" rid="F12422589">3</xref>).</p><p>Mesosoma: Mesepimeron highly polished overall, except for sculpture above ventral margin and striation on anterodorsal margin, striation of anterodorsal mesepimeron not reaching transepimeral sulcus, transepimeral sulcus not extending to ventral margin (Fig. <xref ref-type="fig" rid="F12422610">1</xref>); frenal area about 0.4x length of scutellum, sculptured overall, apical rim produced posteriorly with punctures larger at apex, not emarginate (Fig. <xref ref-type="fig" rid="F12422612">2</xref>); dorsellum medially carinate, dorsally splits into two distinct carinae that form an open V, scarcely projecting ventrally as tooth, surface lateral to carina convex, with distinct pits on dorsal margin of dorsellum, pits do not extend down to ventral margin along sides of carinae (Fig. <xref ref-type="fig" rid="F12425047">4</xref>); propodeum with median depression triangular and extending to nucha, lateral margins converging strongly, lateral areas with reticulate sculpture; median carina dorsally slightly divided (Fig. <xref ref-type="fig" rid="F12422612">2</xref>).</p><p>Forewing: Costal cell on anterior margin above with setal row in distal half and lacking setae proximally, below with two complete apical setal rows and additional setae in distal 1/3, cubital and basal veins with setae; basal cell with setal row, dorsal admarginal setae reaching marginal vein, but not parastigma, discal setae extending to mid-point of basal area; stigmal area faintly stained around stigma, stigma and uncus elongate; marginal vein about 0.4x length of costal cell, post marginal vein about 0.6x length of marginal vein, distal portion of postmarginal vein subequal to length of proximal portion (Fig. <xref ref-type="fig" rid="F12422610">1</xref>).</p><p>Leg: Metacoxa width is about 0.6x its height; hind femur about 3x as long as wide; hind femoral tooth as in Fig. 1; tibia and femur subequal in length, longest hind tibial spur about 0.33x length of basitarsus (Fig. <xref ref-type="fig" rid="F12422610">1</xref>).</p><p>Metasoma: Mt1 reticulately sculptured; Mt5 acutely curved in profile; ovipositor 0.4x length of body (Fig. <xref ref-type="fig" rid="F12422610">1</xref>)</p><p>LATERAL (Fig. <xref ref-type="fig" rid="F12422610">1</xref>) Measurements – 669 pixels per 1 mm</p><p>All dimensions in mm.</p><p>Body length – 3.709 mm, Ovipositor length – 1.554, Mesepimeron height – 0.515, Mesepimeron width – 0.238, Mesepisternum height – 0.661, Mesepisternum width – 0.269, Postmarginal vein length – 0.334, Marginal vein length – 0.534, Costal cell length – 1.232, Meta femur length – 1.082, Metafemur width – 0.323, Metacoxae height – 0.904, Metacoxa width – 0.469, Meta tibia length – 0.972, Metatarsi length – 0.972, Basitarsus length – 0.313, Metatibial spur length – 0.137, Flagellum length – 0.828, Pedicel length – 0.131, Eye height– 0.513.</p><p>DORSAL (Fig. <xref ref-type="fig" rid="F12422612">2</xref>) Measurements – 669 pixels per 1 mm.</p><p>Scutellum length – 0.691 Frenal area length– 0.274.</p><p>ANTERIOR (Fig. <xref ref-type="fig" rid="F12422589">3</xref>) Measurements – 1190.966 pixels per 1 mm.</p><p>Malar distance – 0.168 Intermalar distance – 0.789 Scape – 0.323 Pedicel – 0.111.</p></tp:treatment-sec><tp:treatment-sec sec-type="Diagnosis"><title>Diagnosis</title><p><italic><tp:taxon-name><tp:taxon-name-part taxon-name-part-type="genus" reg="Monodontomerus">Monodontomerus</tp:taxon-name-part><tp:taxon-name-part taxon-name-part-type="species" reg="verdigris">verdigris</tp:taxon-name-part></tp:taxon-name></italic> <bold>sp. nov.</bold> (Figs <xref ref-type="fig" rid="F12422610">1</xref>, <xref ref-type="fig" rid="F12422612">2</xref>, <xref ref-type="fig" rid="F12422589">3</xref>, <xref ref-type="fig" rid="F12425047">4</xref>) can be distinguished from all other species in the genus by the following combination of characteristics: F1-F7 subquadrate (Fig. <xref ref-type="fig" rid="F12422589">3</xref>), striation in the anterodorsal corner of the mesepimeron which does not reach transepimeral sulcus (Fig. <xref ref-type="fig" rid="F12422610">1</xref>), carina of dorsellum which splits into two distinct carinae that form an open "V" (Fig. <xref ref-type="fig" rid="F12425047">4</xref>), median depression of propodeum narrowly triangular to nucha which it intercepts with nearly parallel lateral margins, a projecting rim of the scutellum which is not emarginated and a reticulately textured Mt1 (Fig. <xref ref-type="fig" rid="F12422612">2</xref>).</p><p>It can be distinguished from <italic><tp:taxon-name><tp:taxon-name-part taxon-name-part-type="genus" reg="Monodontomerus">Monodontomerus</tp:taxon-name-part><tp:taxon-name-part taxon-name-part-type="species" reg="brevicrus">brevicrus</tp:taxon-name-part></tp:taxon-name></italic> by possessing the following combination of characteristics: Intermalar distance 4x malar distance, F1-F7 subquadrate (Fig. <xref ref-type="fig" rid="F12422589">3</xref>), possessing a diagonal band of sculpture in anterodorsal corner of mesepimeron, transempimeral sulcus not extending to ventral margin (Fig. <xref ref-type="fig" rid="F12422610">1</xref>), apical rim conspicuously produced posteriorly and with punctures of rim of scutellum wider at apex (Fig. <xref ref-type="fig" rid="F12422612">2</xref>), median carina of dorsellum dorsally splitting into two distinct carinae that form an open V (Fig. <xref ref-type="fig" rid="F12425047">4</xref>), median carina of dorsellum not subtended by grooves (Fig. <xref ref-type="fig" rid="F12425047">4</xref>), strongly defined median carina of propodeum (Fig. <xref ref-type="fig" rid="F12422612">2</xref>), stigmal area faintly stained only immediately around stigma, distal portion of post marginal vein are subequal to proximal portion instead of two-thirds its length and Mt5 acutely curved in profile (Fig. <xref ref-type="fig" rid="F12422610">1</xref>).</p><p>It can be distinguished from <italic><tp:taxon-name><tp:taxon-name-part taxon-name-part-type="genus" reg="Monodontomerus">Monodontomerus</tp:taxon-name-part><tp:taxon-name-part taxon-name-part-type="species" reg="dianthidii">dianthidii</tp:taxon-name-part></tp:taxon-name></italic> by possessing the following combination of characteristics: greenish-black body, intermalar distance 4x malar distance, F1-F7 subquadrate (Fig. <xref ref-type="fig" rid="F12422589">3</xref>), possessing a diagonal band of sculpture in anterodorsal corner of mesepimeron (Fig. <xref ref-type="fig" rid="F12422610">1</xref>), frenal area not polished under any lighting, apical rim of scutellum is not emarginate (Fig. <xref ref-type="fig" rid="F12422612">2</xref>), carina of dorsellum dorsally splitting into carinae that form an open V (Fig. <xref ref-type="fig" rid="F12422610">1</xref>), lacking setae basally on anterior margin above of costal cell, admarginal setae reaching marginal vein, but not parastigma and hind femoral tooth more elongate (see Fig. <xref ref-type="fig" rid="F12422610">1</xref> and fig. 37 from Grissell (2000)).</p><p>It can be distinguished from <italic><tp:taxon-name><tp:taxon-name-part taxon-name-part-type="genus" reg="Monodontomerus">Monodontomerus</tp:taxon-name-part><tp:taxon-name-part taxon-name-part-type="species" reg="dentipes">dentipes</tp:taxon-name-part></tp:taxon-name></italic> by possessing the following combination of characteristics: intermalar distance about 4x malar distance, setae covering eyes not denser than those of genae or head, F1-F7 subquadrate, toruli only 1x own diameter above ventral margin of eye (Fig. <xref ref-type="fig" rid="F12422589">3</xref>), sculpture on anterodorsal margin of upper mesepimeron not extending to transepimeral sulcus (Fig. <xref ref-type="fig" rid="F12422610">1</xref>), frenal area sculptured throughout (Fig. <xref ref-type="fig" rid="F12422612">2</xref>), median carina of dorsellum dorsally splitting into two distinct carinae that form an open V, dorsal margin of dorsellum not lacking pits, area lateral to carina of dorsellum convex instead of flat or concave, tooth of dorsellum not projecting into carina of propodeum, median carina of propodeum not dorsally greatly forked (Fig. <xref ref-type="fig" rid="F12425047">4</xref>), costal cell on anterior margin above with setal row only in distal half, costal cell on anterior margin below lacking additional setae in basal fifth, discal setae not extending into basal area as parallel rows, hind femoral tooth clearly more than own length from apex and Mt5 acutely curved in profile (Fig. <xref ref-type="fig" rid="F12422610">1</xref>).</p><p>It can be distinguished from <italic><tp:taxon-name><tp:taxon-name-part taxon-name-part-type="genus" reg="Monodontomerus">Monodontomerus</tp:taxon-name-part><tp:taxon-name-part taxon-name-part-type="species" reg="minor">minor</tp:taxon-name-part></tp:taxon-name></italic> by possessing the following combination of characteristics: intermalar distance about 4x malar distance, toruli only 1x own diameter above ventral margin of eye, F1-F7 subquadrate (Fig. <xref ref-type="fig" rid="F12422589">3</xref>), possessing a diagonal band of sculpture in anterodorsal corner of mesepimeron (Fig. <xref ref-type="fig" rid="F12422610">1</xref>), frenal area not polished, apical rim of scutellum not interrupted posteriorly at median margin by polished area (Fig. <xref ref-type="fig" rid="F12422612">2</xref>), surface lateral to carina of dorsellum not concave, tooth of dorsellum not projecting into carina of propodeum (Fig. <xref ref-type="fig" rid="F12425047">4</xref>), median carina of propodeum not deeply V-shaped (Fig. 1), costal cell on anterior margin above with setal row only in distal half and also lacking additional row in apical third, costal cell below not with extra setae in basal fifth, discal setae not extending into basal area as parallel rows, stigmal area faintly stained around stigma and not any further, hind femoral tooth is shorter and projecting straight (not at 45 degree angle, see Fig. <xref ref-type="fig" rid="F12422610">1</xref> and fig. 19 from Grissell (2000)), Mt1 reticulately sculptured and Mt5 acutely curved in profile (Fig. <xref ref-type="fig" rid="F12422610">1</xref>).</p><p>It can be distinguished from <italic><tp:taxon-name><tp:taxon-name-part taxon-name-part-type="genus" reg="Monodontomerus">Monodontomerus</tp:taxon-name-part><tp:taxon-name-part taxon-name-part-type="species" reg="tectus">tectus</tp:taxon-name-part></tp:taxon-name></italic> by possessing the following combination of characteristics: F3-7 subquadrate (Fig. <xref ref-type="fig" rid="F12422589">3</xref>), striation in anterodorsal corner of mesepimeron not reaching transepimeral sulcus (Fig. <xref ref-type="fig" rid="F12422610">1</xref>), carina of dorsellum dorsally splitting into carinae that form an open V (Fig. <xref ref-type="fig" rid="F12425047">4</xref>), carina of dorsellum projecting ventrally as tooth, median depression of propodeum narrowly triangular to the nucha, which it intercepts with strongly convergent lateral margins, transverse carinae of propodeum not as heavy and median carina of propodeum dorsally lacking distinct V-shaped raised area composed of fine longitudinal carinae (Fig. <xref ref-type="fig" rid="F12422612">2</xref>).</p><p>In addition, see modified key couplets of Grissell (2000) below.</p></tp:treatment-sec><tp:treatment-sec sec-type="Etymology"><title>Etymology</title><p><italic><tp:taxon-name><tp:taxon-name-part taxon-name-part-type="genus" reg="Monodontomerus">Monodontomerus</tp:taxon-name-part><tp:taxon-name-part taxon-name-part-type="species" reg="verdigris">verdigris</tp:taxon-name-part></tp:taxon-name></italic> is named for the colour of the hind coxae and femora which possess bright bluish-green reflections. Verdigris is the word for copper salts that commonly form on copper statues, derived from Old French (“verte grez” for green-grey). The word <tp:taxon-name><tp:taxon-name-part taxon-name-part-type="genus" reg="Monodontomerus"/><tp:taxon-name-part taxon-name-part-type="species" reg="verdigris">verdigris</tp:taxon-name-part></tp:taxon-name> also starts with "V" and a "V"-shaped structure on the dorsellum which is one of the species' defining features.</p></tp:treatment-sec><tp:treatment-sec sec-type="Distribution"><title>Distribution</title><p>Little is known about this species, as it is based on a single specimen, not observed in life and collected via a passive trapping device, a V-FIT (i.e. “V”-shaped Flight Intercept Trap). Given that the habitat of the St. Anthony’s Sand Dunes is a unique section of the Greater Yellowstone Ecosystem comprised of large aeolian sand dunes and short vegetation, it is likely to be a specialist on a sand-dwelling host species.</p></tp:treatment-sec><tp:treatment-sec><!--Section generated to contain objects referenced in tp:taxon-treatment.--><fig id="F12422610" position="float" orientation="portrait"><object-id xmlns:xlink="http://www.w3.org/1999/xlink" content-type="arpha" xlink:type="simple">1166A971-B30C-53CF-BBC1-D9E555717378</object-id><object-id xmlns:xlink="http://www.w3.org/1999/xlink" content-type="doi" xlink:type="simple">10.3897/BDJ.13.e122993.figure1</object-id><label>Figure 1.</label><caption><p>Lateral habitus of <italic><tp:taxon-name><tp:taxon-name-part taxon-name-part-type="genus" reg="Monodontomerus">Monodontomerus</tp:taxon-name-part><tp:taxon-name-part taxon-name-part-type="species" reg="verdigris">verdigris</tp:taxon-name-part></tp:taxon-name></italic> Chitty &amp; Duran sp. nov. holotype.</p></caption><graphic xmlns:xlink="http://www.w3.org/1999/xlink" xlink:href="bdj-13-e122993-g001.png" position="float" id="oo_1202769.png" orientation="portrait" xlink:type="simple"><uri content-type="original_file" xlink:type="simple">https://binary.pensoft.net/fig/1202769</uri></graphic></fig><fig id="F12422612" position="float" orientation="portrait"><object-id xmlns:xlink="http://www.w3.org/1999/xlink" content-type="arpha" xlink:type="simple">8CC38DF6-D308-50E6-9DA3-3143E1E7C820</object-id><object-id xmlns:xlink="http://www.w3.org/1999/xlink" content-type="doi" xlink:type="simple">10.3897/BDJ.13.e122993.figure2</object-id><label>Figure 2.</label><caption><p>Dorsal habitus of <italic><tp:taxon-name><tp:taxon-name-part taxon-name-part-type="genus" reg="Monodontomerus">Monodontomerus</tp:taxon-name-part><tp:taxon-name-part taxon-name-part-type="species" reg="verdigris">verdigris</tp:taxon-name-part></tp:taxon-name></italic> Chitty &amp; Duran sp. nov. holotype.</p></caption><graphic xmlns:xlink="http://www.w3.org/1999/xlink" xlink:href="bdj-13-e122993-g002.png" position="float" id="oo_1202770.png" orientation="portrait" xlink:type="simple"><uri content-type="original_file" xlink:type="simple">https://binary.pensoft.net/fig/1202770</uri></graphic></fig><fig id="F12422589" position="float" orientation="portrait"><object-id xmlns:xlink="http://www.w3.org/1999/xlink" content-type="arpha" xlink:type="simple">71A0D0DD-5FA9-5236-9CD9-5957711AA3A0</object-id><object-id xmlns:xlink="http://www.w3.org/1999/xlink" content-type="doi" xlink:type="simple">10.3897/BDJ.13.e122993.figure3</object-id><label>Figure 3.</label><caption><p>Anterior habitus of <italic><tp:taxon-name><tp:taxon-name-part taxon-name-part-type="genus" reg="Monodontomerus">Monodontomerus</tp:taxon-name-part><tp:taxon-name-part taxon-name-part-type="species" reg="verdigris">verdigris</tp:taxon-name-part></tp:taxon-name></italic> Chitty &amp; Duran sp. nov. holotype.</p></caption><graphic xmlns:xlink="http://www.w3.org/1999/xlink" xlink:href="bdj-13-e122993-g003.png" position="float" id="oo_1202763.png" orientation="portrait" xlink:type="simple"><uri content-type="original_file" xlink:type="simple">https://binary.pensoft.net/fig/1202763</uri></graphic></fig><fig id="F12425047" position="float" orientation="portrait"><object-id xmlns:xlink="http://www.w3.org/1999/xlink" content-type="arpha" xlink:type="simple">874B950C-EA67-5904-93BE-E2A3E290EEB2</object-id><object-id xmlns:xlink="http://www.w3.org/1999/xlink" content-type="doi" xlink:type="simple">10.3897/BDJ.13.e122993.figure4</object-id><label>Figure 4.</label><caption><p>Propodeum habitus of <italic><tp:taxon-name><tp:taxon-name-part taxon-name-part-type="genus" reg="Monodontomerus">Monodontomerus</tp:taxon-name-part><tp:taxon-name-part taxon-name-part-type="species" reg="verdigris">verdigris</tp:taxon-name-part></tp:taxon-name></italic> Chitty &amp; Duran sp. nov. holotype.</p></caption><graphic xmlns:xlink="http://www.w3.org/1999/xlink" xlink:href="bdj-13-e122993-g004.png" position="float" id="oo_1203563.png" orientation="portrait" xlink:type="simple"><uri content-type="original_file" xlink:type="simple">https://binary.pensoft.net/fig/1203563</uri></graphic></fig></tp:treatment-sec></tp:taxon-treatment>
