# Supplementary material for: Two new species of Monodontomerus (Hymenoptera, Torymidae) from the Pacific Northwest of North America and a revised key to the genus
Source: Biodivers Data J. 2025 Mar 25;13:e122993. doi: 10.3897/BDJ.13.e122993 (PMC11962642; doi:10.3897/BDJ.13.e122993)
Supplement: XML Treatment for Monodontomerus rhinokopia [file BDJ.13.e122993-treatment2.xml]

<!DOCTYPE tp:taxon-treatment
  PUBLIC "-//TaxonX//DTD Taxonomic Treatment Publishing DTD v0 20100105//EN" "tax-treatment-NSO.dtd">
<tp:taxon-treatment xmlns:tp="http://www.plazi.org/taxpub"><tp:treatment-meta><mixed-citation publication-type="journal"><person-group><name><surname>Chitty</surname><given-names>Jacky S</given-names></name><name><surname>Duran</surname><given-names>Daniel P</given-names></name></person-group><article-title>Two new species of <italic><tp:taxon-name><tp:taxon-name-part taxon-name-part-type="genus" reg="Monodontomerus">Monodontomerus</tp:taxon-name-part></tp:taxon-name></italic> (<tp:taxon-name><tp:taxon-name-part taxon-name-part-type="order">Hymenoptera</tp:taxon-name-part></tp:taxon-name>, <tp:taxon-name><tp:taxon-name-part taxon-name-part-type="family">Torymidae</tp:taxon-name-part></tp:taxon-name>) from the Pacific Northwest of North America and a revised key to the genus</article-title><source>Biodivers Data J</source><day>25</day><month>03</month><year>2025</year><volume>13</volume><pub-id pub-id-type="doi">10.3897/BDJ.13.e122993</pub-id></mixed-citation></tp:treatment-meta><tp:nomenclature><tp:taxon-name>
            <object-id xmlns:xlink="http://www.w3.org/1999/xlink" content-type="arpha" xlink:type="simple">F0582EF1-2603-56BF-A1BE-D77CF0E37E73</object-id>
            <tp:taxon-name-part taxon-name-part-type="genus">Monodontomerus</tp:taxon-name-part>
            <tp:taxon-name-part taxon-name-part-type="species">rhinokopia</tp:taxon-name-part>
            <object-id xmlns:xlink="http://www.w3.org/1999/xlink" content-type="zoobank" xlink:type="simple" object-id-type="ZooBank">CABC6894-8D11-4B90-9C6A-D26D8752B390</object-id>
          </tp:taxon-name><tp:taxon-authority>Chitty &amp; Duran</tp:taxon-authority><tp:taxon-status xmlns:xlink="http://www.w3.org/1999/xlink" xlink:type="simple">sp. nov.</tp:taxon-status></tp:nomenclature><tp:treatment-sec sec-type="materials"><title>Materials</title><list list-type="alpha-lower" list-content="occurrences"><list-item><p><bold>Type status:</bold> <named-content xmlns:xlink="http://www.w3.org/1999/xlink" content-type="dwc:typeStatus" xlink:type="simple">Holotype</named-content>. <bold>Occurrence:</bold> individualCount: <named-content xmlns:xlink="http://www.w3.org/1999/xlink" content-type="dwc:individualCount" xlink:type="simple">1</named-content>; sex: <named-content xmlns:xlink="http://www.w3.org/1999/xlink" content-type="dwc:sex" xlink:type="simple">female</named-content>; lifeStage: <named-content xmlns:xlink="http://www.w3.org/1999/xlink" content-type="dwc:lifeStage" xlink:type="simple">adult</named-content>; occurrenceID: <named-content xmlns:xlink="http://www.w3.org/1999/xlink" content-type="dwc:occurrenceID" xlink:type="simple">30678388-0D4C-55DB-96A7-15A1E3970644</named-content>; <bold>Location:</bold> higherGeographyID: <named-content xmlns:xlink="http://www.w3.org/1999/xlink" content-type="dwc:higherGeographyID" xlink:type="simple">North America</named-content>; country: <named-content xmlns:xlink="http://www.w3.org/1999/xlink" content-type="dwc:country" xlink:type="simple">Canada</named-content>; stateProvince: <named-content xmlns:xlink="http://www.w3.org/1999/xlink" content-type="dwc:stateProvince" xlink:type="simple">British Columbia</named-content>; locality: <named-content xmlns:xlink="http://www.w3.org/1999/xlink" content-type="dwc:locality" xlink:type="simple">Kaslo</named-content>; verbatimLocality: <named-content xmlns:xlink="http://www.w3.org/1999/xlink" content-type="dwc:verbatimLocality" xlink:type="simple">Kaslo / 2 VII 03 BC</named-content>; <bold>Event:</bold> samplingProtocol: <named-content xmlns:xlink="http://www.w3.org/1999/xlink" content-type="dwc:samplingProtocol" xlink:type="simple">unknown</named-content>; verbatimEventDate: <named-content xmlns:xlink="http://www.w3.org/1999/xlink" content-type="dwc:verbatimEventDate" xlink:type="simple">2 VII 03</named-content>; <bold>Record Level:</bold> institutionID: <named-content xmlns:xlink="http://www.w3.org/1999/xlink" content-type="dwc:institutionID" xlink:type="simple"><ext-link ext-link-type="uri" xlink:href="http://grscicoll.org/institution/smithsonian-institution-national-museum-natural-history" xlink:type="simple">http://grscicoll.org/institution/smithsonian-institution-national-museum-natural-history</ext-link></named-content>; institutionCode: <named-content xmlns:xlink="http://www.w3.org/1999/xlink" content-type="dwc:institutionCode" xlink:type="simple">NMNH</named-content>; basisOfRecord: <named-content xmlns:xlink="http://www.w3.org/1999/xlink" content-type="dwc:basisOfRecord" xlink:type="simple">PreservedSpecimen</named-content></p></list-item><list-item><p><bold>Type status:</bold> <named-content xmlns:xlink="http://www.w3.org/1999/xlink" content-type="dwc:typeStatus" xlink:type="simple">Paratype</named-content>. <bold>Occurrence:</bold> individualCount: <named-content xmlns:xlink="http://www.w3.org/1999/xlink" content-type="dwc:individualCount" xlink:type="simple">1</named-content>; sex: <named-content xmlns:xlink="http://www.w3.org/1999/xlink" content-type="dwc:sex" xlink:type="simple">male</named-content>; lifeStage: <named-content xmlns:xlink="http://www.w3.org/1999/xlink" content-type="dwc:lifeStage" xlink:type="simple">adult</named-content>; occurrenceID: <named-content xmlns:xlink="http://www.w3.org/1999/xlink" content-type="dwc:occurrenceID" xlink:type="simple">822A10B4-2C76-5314-971C-9322ED6027EE</named-content>; <bold>Location:</bold> higherGeographyID: <named-content xmlns:xlink="http://www.w3.org/1999/xlink" content-type="dwc:higherGeographyID" xlink:type="simple">North America</named-content>; country: <named-content xmlns:xlink="http://www.w3.org/1999/xlink" content-type="dwc:country" xlink:type="simple">Canada</named-content>; stateProvince: <named-content xmlns:xlink="http://www.w3.org/1999/xlink" content-type="dwc:stateProvince" xlink:type="simple">British Columbia</named-content>; locality: <named-content xmlns:xlink="http://www.w3.org/1999/xlink" content-type="dwc:locality" xlink:type="simple">Kaslo</named-content>; verbatimLocality: <named-content xmlns:xlink="http://www.w3.org/1999/xlink" content-type="dwc:verbatimLocality" xlink:type="simple">Kaslo / 2 VII 03 BC</named-content>; <bold>Event:</bold> samplingProtocol: <named-content xmlns:xlink="http://www.w3.org/1999/xlink" content-type="dwc:samplingProtocol" xlink:type="simple">unknown</named-content>; verbatimEventDate: <named-content xmlns:xlink="http://www.w3.org/1999/xlink" content-type="dwc:verbatimEventDate" xlink:type="simple">2 VII 03</named-content>; <bold>Record Level:</bold> institutionID: <named-content xmlns:xlink="http://www.w3.org/1999/xlink" content-type="dwc:institutionID" xlink:type="simple"><ext-link ext-link-type="uri" xlink:href="http://grscicoll.org/institution/smithsonian-institution-national-museum-natural-history" xlink:type="simple">http://grscicoll.org/institution/smithsonian-institution-national-museum-natural-history</ext-link></named-content>; institutionCode: <named-content xmlns:xlink="http://www.w3.org/1999/xlink" content-type="dwc:institutionCode" xlink:type="simple">NMNH</named-content>; basisOfRecord: <named-content xmlns:xlink="http://www.w3.org/1999/xlink" content-type="dwc:basisOfRecord" xlink:type="simple">PreservedSpecimen</named-content></p></list-item><list-item><p><bold>Type status:</bold> <named-content xmlns:xlink="http://www.w3.org/1999/xlink" content-type="dwc:typeStatus" xlink:type="simple">Paratype</named-content>. <bold>Occurrence:</bold> individualCount: <named-content xmlns:xlink="http://www.w3.org/1999/xlink" content-type="dwc:individualCount" xlink:type="simple">2</named-content>; sex: <named-content xmlns:xlink="http://www.w3.org/1999/xlink" content-type="dwc:sex" xlink:type="simple">female</named-content>; lifeStage: <named-content xmlns:xlink="http://www.w3.org/1999/xlink" content-type="dwc:lifeStage" xlink:type="simple">adult</named-content>; occurrenceID: <named-content xmlns:xlink="http://www.w3.org/1999/xlink" content-type="dwc:occurrenceID" xlink:type="simple">F1CF48C5-AF55-5539-B9D6-D664F6453E57</named-content>; <bold>Location:</bold> higherGeographyID: <named-content xmlns:xlink="http://www.w3.org/1999/xlink" content-type="dwc:higherGeographyID" xlink:type="simple">North America</named-content>; country: <named-content xmlns:xlink="http://www.w3.org/1999/xlink" content-type="dwc:country" xlink:type="simple">Canada</named-content>; stateProvince: <named-content xmlns:xlink="http://www.w3.org/1999/xlink" content-type="dwc:stateProvince" xlink:type="simple">British Columbia</named-content>; locality: <named-content xmlns:xlink="http://www.w3.org/1999/xlink" content-type="dwc:locality" xlink:type="simple">Kaslo</named-content>; verbatimLocality: <named-content xmlns:xlink="http://www.w3.org/1999/xlink" content-type="dwc:verbatimLocality" xlink:type="simple">Kaslo / 2 VII 03 BC</named-content>; <bold>Event:</bold> samplingProtocol: <named-content xmlns:xlink="http://www.w3.org/1999/xlink" content-type="dwc:samplingProtocol" xlink:type="simple">unknown</named-content>; verbatimEventDate: <named-content xmlns:xlink="http://www.w3.org/1999/xlink" content-type="dwc:verbatimEventDate" xlink:type="simple">2 VII 03</named-content>; <bold>Record Level:</bold> institutionID: <named-content xmlns:xlink="http://www.w3.org/1999/xlink" content-type="dwc:institutionID" xlink:type="simple"><ext-link ext-link-type="uri" xlink:href="http://grscicoll.org/institution/smithsonian-institution-national-museum-natural-history" xlink:type="simple">http://grscicoll.org/institution/smithsonian-institution-national-museum-natural-history</ext-link></named-content>; institutionCode: <named-content xmlns:xlink="http://www.w3.org/1999/xlink" content-type="dwc:institutionCode" xlink:type="simple">NMNH</named-content>; basisOfRecord: <named-content xmlns:xlink="http://www.w3.org/1999/xlink" content-type="dwc:basisOfRecord" xlink:type="simple">PreservedSpecimen</named-content></p></list-item></list></tp:treatment-sec><tp:treatment-sec sec-type="Description"><title>Description</title><p>Figures</p><p>Figs <xref ref-type="fig" rid="F12425008">5</xref>, <xref ref-type="fig" rid="F12425019">6</xref>, <xref ref-type="fig" rid="F12191975">7</xref>, <xref ref-type="fig" rid="F12422495">8</xref>, <xref ref-type="fig" rid="F12425001">9</xref>, <xref ref-type="fig" rid="F12424998">10</xref>, <xref ref-type="fig" rid="F12424996">11</xref></p><p>Body length 3.9 mm, excluding ovipositor (6.9 mm including ovipositor). Colour metallic-blue body, coxae and femora; scape infused metallically distally; tibia and tarsi pale testaceous.</p><p>Head: Width height ratio 5:4, clypeus lying within imaginary line drawn between lateral corners of oral fossa; intermalar distance about 2x malar distance; malar sulcus present, strongly developed and straight; mandibles each with 3 teeth; toruli about own diameter above ventral margin of eye; lower face not bulging in profile; eye appearing almost asetose, but with spare setae not as long or as dense as on cheek or dorsum of head; scape not reaching midocellus, about 3x length of pedicel (Fig. <xref ref-type="fig" rid="F12191975">7</xref>).</p><p>Antenna: Antennal formula is 11173 and typical of genus, F1-F7 subquadrate (Fig. <xref ref-type="fig" rid="F12191975">7</xref>).</p><p>Mesosoma: Mesepimeron appearing highly polished overall with sculpturing above ventral margin, transepimeral sulcus incomplete (Fig. <xref ref-type="fig" rid="F12425008">5</xref>); frenal area 0.3x length of scutellum, appearing polished overall, but faint alutaceous sculpture may be seen medially in some lighting and sculpture more pronounced laterally, apical rim of scutellum produced posteriorly with punctures wider at apex than laterally (Fig. <xref ref-type="fig" rid="F12425019">6</xref>), dorsellum with longitudinal irregular carinae (Fig. <xref ref-type="fig" rid="F12422495">8</xref>), ventral margin slightly produced medially as tooth subtended by pits, pits of dorsal margin extending beyond dorsolateral corners, pits of dorsal margin not extending along median carina to ventral margin (Fig. <xref ref-type="fig" rid="F12422495">8</xref>); propodeum with median depression triangular and extending almost to nucha, lateral margins converging strongly, lateral areas strongly reticulate, median carina of propodeum not dorsally divided (Fig. <xref ref-type="fig" rid="F12422495">8</xref>).</p><p>Forewing: Costal cell on anterior margin above with setal row in distal half, costal cell on anterior margin below with two complete setal rows and additional setae in proximal 1/5 and distal 1/3, cubital and basal vein setose, basal cell with partial setal row, dorsal admarginal setae reaching to marginal vein and parastigma, stigma and uncus elongate, marginal vein about 0.5x length of costal cell, post marginal vein about 0.5x length of marginal vein, distal portion of post marginal vein is subequal to its proximal portion (Fig. <xref ref-type="fig" rid="F12425019">6</xref>).</p><p>Leg: Metacoxa width is about 0.6x its height; hind femur about 4x as long as wide, hind femoral tooth as seen in Figure 5; length of femur and tibia subequal (Fig. <xref ref-type="fig" rid="F12425008">5</xref>).</p><p>Metasoma: Mt1 completely sculptured dorsally; Mt5 acutely curved in profile; ovipositor 1.0x length of body (Fig. <xref ref-type="fig" rid="F12425008">5</xref>).</p><p>Male: Body length 2.8 mm, scape metallic-green, in profile slightly curved and of about even thickness; venter of scape a flat, curved, asetose and highly polished area; foreleg unmodified (Fig. <xref ref-type="fig" rid="F12425001">9</xref>).</p><p>LATERAL (Fig. <xref ref-type="fig" rid="F12425008">5</xref>) Measurements – 1 mm every 768 pixels.</p><p>All dimensions in mm.</p><p>Body length – 3.068, Ovipositor length – 3.068, Mesepimeron height – 0.519, Mesepimeron width – 0.215, Mesepisternum height – 0.711, Mesepisternum width – 0.256, Postmarginal vein length – 0.260, Marginal vein length – 0.525, Costal cell length – 1.217, Metafemur length – 1.167, Metafemur height – 0.297, Metacoxae height – 0.862, Metacoxae width – 0.526, Metatibia length – 1.039, Metatarsi length – 1.144, Flagellum length – 0.109, Pedicel length – 0.099, Eye height – 0.527.</p><p>DORSAL (Fig. <xref ref-type="fig" rid="F12425019">6</xref>) Measurements – 1 mm every 756 pixels.</p><p>Scutellum length – 0.649, Frenal area length– 0.211.</p><p>ANTERIOR (Fig. <xref ref-type="fig" rid="F12191975">7</xref>) Measurements – 0.5 mm every 1470 pixels.</p><p>Malar distance – 0.199 Intermalar distance – 0.662 Scape – 0.321 Pedicel – 0.110.</p><p>LATERAL MALE (Fig. <xref ref-type="fig" rid="F12425001">9</xref>) Measurements - 1 mm every 1098 pixels.</p><p>Body length – 2.815, Metasoma - 1.113, Metafemur length – 0.804, Metafemur width – 0.211, Head Length – 0.661, Postmarginal vein length – 0.200, Marginal vein length – 0.369, Costal cell length – 0.984, F7 length – 0.085, F7 width – 0.102, Scape length – 0.283.</p><p>
            <bold>Variation</bold>
          </p><p>The female paratype and particularly the male paratype have somewhat less irregular dorsellum carinae than the holotype. A species which also possessed irregular dorsellum carinae, <italic><tp:taxon-name><tp:taxon-name-part taxon-name-part-type="genus" reg="Monodontomerus">Monodontomerus</tp:taxon-name-part><tp:taxon-name-part taxon-name-part-type="species" reg="bakeri">bakeri</tp:taxon-name-part></tp:taxon-name></italic>, is mentioned in Grissell (2000) to have some variation in its dorsellum, based on size. This possibly could be the case in this species as well, given the male’s smaller body.</p><p>The medial scutellum of the male paratype appears polished under all lighting, with sculpture laterally, whereas both the holotype and female paratype appear medially sculptured under certain lighting. It is also unknown whether this represents variation or sexual dimorphism, given that only one male is known.</p><p>While still incomplete in the female paratype, the transepimeral sulcus can very faintly be traced to the ventral margin under some lighting, but no groove is present.</p></tp:treatment-sec><tp:treatment-sec sec-type="Diagnosis"><title>Diagnosis</title><p><italic><tp:taxon-name><tp:taxon-name-part taxon-name-part-type="genus" reg="Monodontomerus">Monodontomerus</tp:taxon-name-part><tp:taxon-name-part taxon-name-part-type="species" reg="rhinokopia">rhinokopia</tp:taxon-name-part></tp:taxon-name></italic> <bold>sp. nov.</bold> (Figs <xref ref-type="fig" rid="F12425008">5</xref>, <xref ref-type="fig" rid="F12425019">6</xref>, <xref ref-type="fig" rid="F12191975">7</xref>, <xref ref-type="fig" rid="F12422495">8</xref>, <xref ref-type="fig" rid="F12425001">9</xref>, <xref ref-type="fig" rid="F12424998">10</xref>, <xref ref-type="fig" rid="F12424996">11</xref>) can be distinguished from all other species in the genus by the following combination of characteristics: face not bulging in profile, malar sulcus well defined and straight (Fig. <xref ref-type="fig" rid="F12425008">5</xref>), F1-F7 subquadrate (Fig. <xref ref-type="fig" rid="F12191975">7</xref>), longitudinal irregular carinae on its dorsellum (Fig. <xref ref-type="fig" rid="F12422495">8</xref>), sculpture of mesepimeron confined to ventral margin (Fig. <xref ref-type="fig" rid="F12425008">5</xref>), apical rim of scutellum produced posteriorly and not emarginate, costal cell on anterior margin above with row in distal half and lacking setae basally, dorsal admarginal setae reaching both marginal vein and parastigma (Fig. <xref ref-type="fig" rid="F12425019">6</xref>) and Mt1 reticulately sculptured dorsally.</p><p>It can be distinguished from <italic><tp:taxon-name><tp:taxon-name-part taxon-name-part-type="genus" reg="Monodontomerus">M.</tp:taxon-name-part><tp:taxon-name-part taxon-name-part-type="species" reg="bakeri">bakeri</tp:taxon-name-part></tp:taxon-name></italic> by possessing the following combination of characteristics: malar sulcus strongly defined and straight, toruli about own diameter above ventral margin of eye (Fig. <xref ref-type="fig" rid="F12191975">7</xref>), lower face not bulging in profile (Fig. <xref ref-type="fig" rid="F12425008">5</xref>), apical rim of scutellum produced posteriorly with punctures wider at apex than laterally, pits of dorsal margin extending beyond dorsolateral corners (Fig. <xref ref-type="fig" rid="F12422495">8</xref>), costal cell on anterior margin above with setal row in distal half, costal cell on anterior margin below with two complete setal rows and additional setae in proximal and distal 1/3, dorsal admarginal setae reaching to marginal vein and parastigma, Mt1 completely sculptured dorsally (Fig. <xref ref-type="fig" rid="F12425019">6</xref>); Mt5 acutely curved in profile (Fig. <xref ref-type="fig" rid="F12425008">5</xref>).</p><p>It can be distinguished from <italic><tp:taxon-name><tp:taxon-name-part taxon-name-part-type="genus" reg="Monodontomerus">M.</tp:taxon-name-part><tp:taxon-name-part taxon-name-part-type="species" reg="clementi">clementi</tp:taxon-name-part></tp:taxon-name></italic> by possessing the following combination of characteristics: clypeus lying within imaginary line between oral fossa and not protruding (Fig. <xref ref-type="fig" rid="F12191975">7</xref>), sculpture of mesepimeron confined to ventral margin, groove of transepimeral sulcus not extending to ventral margin (Fig. <xref ref-type="fig" rid="F12425008">5</xref>), frenal area either polished or polished at some angles, costal cell on anterior margin above with row in distal half and lacking setae basally, dorsal admarginal setae reaching both marginal vein and parastigma (Fig. <xref ref-type="fig" rid="F12425019">6</xref>), Mt1 not polished anteromedially.</p><p>It can be distinguished from <italic><tp:taxon-name><tp:taxon-name-part taxon-name-part-type="genus" reg="Monodontomerus">M.</tp:taxon-name-part><tp:taxon-name-part taxon-name-part-type="species" reg="dianthidii">dianthidii</tp:taxon-name-part></tp:taxon-name></italic> by possessing the following combination of characteristics: colour steely blue-black body, F1-F7 subquadrate instead of wider than long (Fig. <xref ref-type="fig" rid="F12191975">7</xref>), apical rim of scutellum not emarginate, median carina of propodeum not dorsally divided (Fig. <xref ref-type="fig" rid="F12422495">8</xref>), additional setae found in proximal 1/3 on anterior margin costal cell below and the following male characteristics: area below toruli not bump-like and polished, setae in facial area unmodified (Fig. <xref ref-type="fig" rid="F12424996">11</xref>).</p><p>It can be distinguished from <italic><tp:taxon-name><tp:taxon-name-part taxon-name-part-type="genus" reg="Monodontomerus">M.</tp:taxon-name-part><tp:taxon-name-part taxon-name-part-type="species" reg="tectus">tectus</tp:taxon-name-part></tp:taxon-name></italic> by possessing the following combination of characteristics: colour steely blue-black body, F3-7 subquadrate instead of wider than long (Fig. <xref ref-type="fig" rid="F12191975">7</xref>), upper mesepimeron without sculpture in anterodorsal corner (Fig. <xref ref-type="fig" rid="F12425008">5</xref>), dorsellum slightly projecting ventrally as tooth, lateral margins of propodeum converging strongly, median carina of propodeum lacking V-shaped raised area composed of fine longitudinal carinae (Fig. <xref ref-type="fig" rid="F12422495">8</xref>), costal cell below with additional setae in basal 1/3 (Fig. <xref ref-type="fig" rid="F12425019">6</xref>) and the following characteristics in males: scape green and lightly curved in profile (Fig. <xref ref-type="fig" rid="F12425001">9</xref>).</p><p>In addition, see modified key couplets of Grissell (2000) below.</p></tp:treatment-sec><tp:treatment-sec sec-type="Etymology"><title>Etymology</title><p>The name of <italic><tp:taxon-name><tp:taxon-name-part taxon-name-part-type="genus" reg="Monodontomerus">Monodontomerus</tp:taxon-name-part><tp:taxon-name-part taxon-name-part-type="species" reg="rhinokopia">rhinokopia</tp:taxon-name-part></tp:taxon-name></italic> is derived from its lack of a “nose-like” bulging face, like that of a similar species <italic><tp:taxon-name><tp:taxon-name-part taxon-name-part-type="genus" reg="Monodontomerus">Monodontomerus</tp:taxon-name-part><tp:taxon-name-part taxon-name-part-type="species" reg="bakeri">bakeri</tp:taxon-name-part></tp:taxon-name></italic>. "Rhinokopia", derived from the verb rhinokopeo, is the Greek word for a judicial punishment in which the nose is amputated; often applied to disposed emperors of the Byzantine Empire.</p></tp:treatment-sec><tp:treatment-sec sec-type="Distribution"><title>Distribution</title><p>Little is known about this species, as all known specimens have been collected from a single location and lack a host record. The type locality is Kaslo in British Colombia.</p></tp:treatment-sec><tp:treatment-sec sec-type="Taxon discussion"><title>Taxon discussion</title><p>When a malar sulcus is present in <italic><tp:taxon-name><tp:taxon-name-part taxon-name-part-type="genus" reg="Monodontomerus">M.</tp:taxon-name-part><tp:taxon-name-part taxon-name-part-type="species" reg="bakeri">bakeri</tp:taxon-name-part></tp:taxon-name></italic>, it is almost always greatly curved and poorly defined. Grissell (2000) examined over 200 specimens of <italic><tp:taxon-name><tp:taxon-name-part taxon-name-part-type="genus" reg="Monodontomerus">M.</tp:taxon-name-part><tp:taxon-name-part taxon-name-part-type="species" reg="bakeri">bakeri</tp:taxon-name-part></tp:taxon-name></italic> and found only a single specimen with a well-developed malar sulcus, but it was also greatly curved and differed in no other respects from the species other than a yellow scape. <italic><tp:taxon-name><tp:taxon-name-part taxon-name-part-type="genus" reg="Monodontomerus">M.</tp:taxon-name-part><tp:taxon-name-part taxon-name-part-type="species" reg="rhinokopia">rhinokopia</tp:taxon-name-part></tp:taxon-name></italic> shares none of the former defining traits of <italic><tp:taxon-name><tp:taxon-name-part taxon-name-part-type="genus" reg="Monodontomerus">M.</tp:taxon-name-part><tp:taxon-name-part taxon-name-part-type="species" reg="emarginatus">emarginatus</tp:taxon-name-part></tp:taxon-name></italic>, now synonymised with <italic><tp:taxon-name><tp:taxon-name-part taxon-name-part-type="genus" reg="Monodontomerus">M.</tp:taxon-name-part><tp:taxon-name-part taxon-name-part-type="species" reg="bakeri">bakeri</tp:taxon-name-part></tp:taxon-name></italic>. (Grissell 2000).</p><p>As only one male is known from this species, further specimens would help elucidate what differences are simple variance versus sexual dimorphism.</p></tp:treatment-sec><tp:treatment-sec><!--Section generated to contain objects referenced in tp:taxon-treatment.--><fig id="F12425008" position="float" orientation="portrait"><object-id xmlns:xlink="http://www.w3.org/1999/xlink" content-type="arpha" xlink:type="simple">AA920AC3-564E-5795-80E5-5C0A68AD081C</object-id><object-id xmlns:xlink="http://www.w3.org/1999/xlink" content-type="doi" xlink:type="simple">10.3897/BDJ.13.e122993.figure5</object-id><label>Figure 5.</label><caption><p>Lateral habitus of <italic><tp:taxon-name><tp:taxon-name-part taxon-name-part-type="genus" reg="Monodontomerus">Monodontomerus</tp:taxon-name-part><tp:taxon-name-part taxon-name-part-type="species" reg="rhinokopia">rhinokopia</tp:taxon-name-part></tp:taxon-name></italic> Chitty &amp; Duran sp. nov. holotype.</p></caption><graphic xmlns:xlink="http://www.w3.org/1999/xlink" xlink:href="bdj-13-e122993-g005.png" position="float" id="oo_1203556.png" orientation="portrait" xlink:type="simple"><uri content-type="original_file" xlink:type="simple">https://binary.pensoft.net/fig/1203556</uri></graphic></fig><fig id="F12425019" position="float" orientation="portrait"><object-id xmlns:xlink="http://www.w3.org/1999/xlink" content-type="arpha" xlink:type="simple">D7239CE8-94DB-5101-8E25-41CACCC16B00</object-id><object-id xmlns:xlink="http://www.w3.org/1999/xlink" content-type="doi" xlink:type="simple">10.3897/BDJ.13.e122993.figure6</object-id><label>Figure 6.</label><caption><p>Dorsal habitus of <italic><tp:taxon-name><tp:taxon-name-part taxon-name-part-type="genus" reg="Monodontomerus">Monodontomerus</tp:taxon-name-part><tp:taxon-name-part taxon-name-part-type="species" reg="rhinokopia">rhinokopia</tp:taxon-name-part></tp:taxon-name></italic> Chitty &amp; Duran sp. nov. holotype.</p></caption><graphic xmlns:xlink="http://www.w3.org/1999/xlink" xlink:href="bdj-13-e122993-g006.png" position="float" id="oo_1203560.png" orientation="portrait" xlink:type="simple"><uri content-type="original_file" xlink:type="simple">https://binary.pensoft.net/fig/1203560</uri></graphic></fig><fig id="F12191975" position="float" orientation="portrait"><object-id xmlns:xlink="http://www.w3.org/1999/xlink" content-type="arpha" xlink:type="simple">55BAA3E7-AA60-5876-BF34-746104AD5CDB</object-id><object-id xmlns:xlink="http://www.w3.org/1999/xlink" content-type="doi" xlink:type="simple">10.3897/BDJ.13.e122993.figure7</object-id><label>Figure 7.</label><caption><p>Frontal habitus of <italic><tp:taxon-name><tp:taxon-name-part taxon-name-part-type="genus" reg="Monodontomerus">Monodontomerus</tp:taxon-name-part><tp:taxon-name-part taxon-name-part-type="species" reg="rhinokopia">rhinokopia</tp:taxon-name-part></tp:taxon-name></italic> Chitty &amp; Duran sp. nov. holotype.</p></caption><graphic xmlns:xlink="http://www.w3.org/1999/xlink" xlink:href="bdj-13-e122993-g007.jpg" position="float" id="oo_1156668.jpg" orientation="portrait" xlink:type="simple"><uri content-type="original_file" xlink:type="simple">https://binary.pensoft.net/fig/1156668</uri></graphic></fig><fig id="F12422495" position="float" orientation="portrait"><object-id xmlns:xlink="http://www.w3.org/1999/xlink" content-type="arpha" xlink:type="simple">E0D34ACC-EB38-5D00-BC1F-34839AB5DF87</object-id><object-id xmlns:xlink="http://www.w3.org/1999/xlink" content-type="doi" xlink:type="simple">10.3897/BDJ.13.e122993.figure8</object-id><label>Figure 8.</label><caption><p>Propodeum habitus of <italic><tp:taxon-name><tp:taxon-name-part taxon-name-part-type="genus" reg="Monodontomerus">Monodontomerus</tp:taxon-name-part><tp:taxon-name-part taxon-name-part-type="species" reg="rhinokopia">rhinokopia</tp:taxon-name-part></tp:taxon-name></italic> Chitty &amp; Duran sp. nov. female paratype.</p></caption><graphic xmlns:xlink="http://www.w3.org/1999/xlink" xlink:href="bdj-13-e122993-g008.png" position="float" id="oo_1202755.png" orientation="portrait" xlink:type="simple"><uri content-type="original_file" xlink:type="simple">https://binary.pensoft.net/fig/1202755</uri></graphic></fig><fig id="F12425001" position="float" orientation="portrait"><object-id xmlns:xlink="http://www.w3.org/1999/xlink" content-type="arpha" xlink:type="simple">CDC06F34-7798-5568-B6CB-B8974EA94637</object-id><object-id xmlns:xlink="http://www.w3.org/1999/xlink" content-type="doi" xlink:type="simple">10.3897/BDJ.13.e122993.figure9</object-id><label>Figure 9.</label><caption><p>Lateral habitus of <italic><tp:taxon-name><tp:taxon-name-part taxon-name-part-type="genus" reg="Monodontomerus">Monodontomerus</tp:taxon-name-part><tp:taxon-name-part taxon-name-part-type="species" reg="rhinokopia">rhinokopia</tp:taxon-name-part></tp:taxon-name></italic> Chitty &amp; Duran sp. nov. paratype (male).</p></caption><graphic xmlns:xlink="http://www.w3.org/1999/xlink" xlink:href="bdj-13-e122993-g009.png" position="float" id="oo_1203509.png" orientation="portrait" xlink:type="simple"><uri content-type="original_file" xlink:type="simple">https://binary.pensoft.net/fig/1203509</uri></graphic></fig><fig id="F12424998" position="float" orientation="portrait"><object-id xmlns:xlink="http://www.w3.org/1999/xlink" content-type="arpha" xlink:type="simple">55AC827A-81E1-5CEC-A37A-9C8E2FA0463F</object-id><object-id xmlns:xlink="http://www.w3.org/1999/xlink" content-type="doi" xlink:type="simple">10.3897/BDJ.13.e122993.figure10</object-id><label>Figure 10.</label><caption><p>Dorsal habitus of <italic><tp:taxon-name><tp:taxon-name-part taxon-name-part-type="genus" reg="Monodontomerus">Monodontomerus</tp:taxon-name-part><tp:taxon-name-part taxon-name-part-type="species" reg="rhinokopia">rhinokopia</tp:taxon-name-part></tp:taxon-name></italic> Chitty &amp; Duran sp. nov. paratype (male).</p></caption><graphic xmlns:xlink="http://www.w3.org/1999/xlink" xlink:href="bdj-13-e122993-g010.png" position="float" id="oo_1203501.png" orientation="portrait" xlink:type="simple"><uri content-type="original_file" xlink:type="simple">https://binary.pensoft.net/fig/1203501</uri></graphic></fig><fig id="F12424996" position="float" orientation="portrait"><object-id xmlns:xlink="http://www.w3.org/1999/xlink" content-type="arpha" xlink:type="simple">EADA9EEF-E1D4-5731-86D1-CED29133694A</object-id><object-id xmlns:xlink="http://www.w3.org/1999/xlink" content-type="doi" xlink:type="simple">10.3897/BDJ.13.e122993.figure11</object-id><label>Figure 11.</label><caption><p>Frontal habitus of <italic><tp:taxon-name><tp:taxon-name-part taxon-name-part-type="genus" reg="Monodontomerus">Monodontomerus</tp:taxon-name-part><tp:taxon-name-part taxon-name-part-type="species" reg="rhinokopia">rhinokopia</tp:taxon-name-part></tp:taxon-name></italic> Chitty &amp; Duran sp. nov. paratype (male).</p></caption><graphic xmlns:xlink="http://www.w3.org/1999/xlink" xlink:href="bdj-13-e122993-g011.png" position="float" id="oo_1203486.png" orientation="portrait" xlink:type="simple"><uri content-type="original_file" xlink:type="simple">https://binary.pensoft.net/fig/1203486</uri></graphic></fig></tp:treatment-sec></tp:taxon-treatment>
